# Supplementary material for: Sustainable Synthesis of Sulfur-Single Walled Carbon Nanohorns Composite for Long Cycle Life Lithium-Sulfur Battery
Source: Nanomaterials (Basel). 2022 Nov 8;12(22):3933. doi: 10.3390/nano12223933 (PMC9699005; doi:10.3390/nano12223933)
Supplement: Supplementary file 1 [file nanomaterials-12-03933-s001.zip]

Archive with 1 entries (1 files):
- nanomaterials-2010622-supplementary.pdf
